# Supplementary material for: Clinical Significance of cfiA Positivity Detected by Matrix-Assisted Laser Desorption/Ionization Time-of-Flight Mass Spectrometry in Bacteroides fragilis Infections
Source: Microorganisms. 2026 Jan 12;14(1):168. doi: 10.3390/microorganisms14010168 (PMC12844121; doi:10.3390/microorganisms14010168)
Supplement: Supplementary file 1 [file microorganisms-14-00168-s001.zip]

Archive with 2 entries (2 files):
- Supplementary Table S3 Summary of upstream insertion sequences of cfiA+ BF V2.0.xlsx
- Supplementary Table S1 S2 S4 S5 S6 S7 cfiA Bacteroides fragilis V2.4.pdf
