# Supplementary material for: Clinical Significance of cfiA Positivity Detected by Matrix-Assisted Laser Desorption/Ionization Time-of-Flight Mass Spectrometry in Bacteroides fragilis Infections
Source: Microorganisms. 2026 Jan 12;14(1):168. doi: 10.3390/microorganisms14010168 (PMC12844121; doi:10.3390/microorganisms14010168)
Supplement: Supplementary file 1 [file microorganisms-14-00168-s001.zip › Supplementary Table S3 Summary of upstream insertion sequences of cfiA+ BF V2.0.xlsx]

## Sheet: Sheet1
Specimen Number	Multilocus Sequence Typing (MLST): Sequence Types (ST)	Ertapenem Phenotypic Susceptibility (EUCAST)	Imipenem Phenotypic Susceptibility (EUCAST)	Meropenem Phenotypic Susceptibility (EUCAST)	Insertion Sequence (IS)
BA00000064	186	Resistant	Sensitive	Sensitive	Nil
BA00000069	52	Sensitive	Sensitive	Resistant	Nil
BA00000072	202	Resistant	Resistant	Resistant	IS1187
BA00000073	224	Resistant	Resistant	Resistant	IS1169
BA00000075	207	Resistant	Resistant	Resistant	IS613
BA00000076	284	Resistant	Sensitive	Resistant	Nil
BA00000078	230	Resistant	Resistant	Resistant	IS613
BA00000086	157	Sensitive	Resistant	Resistant	Nil
BA00000087	157	Resistant	Sensitive	Resistant	Nil
BA00000088	341	Resistant	Sensitive	Resistant	Nil
BA00000093	157	Resistant	Resistant	Resistant	IS1187
BA00000095	211	Resistant	Resistant	Resistant	IS613
BA00000104	237	Resistant	Resistant	Resistant	IS613
BA00000110	211	Resistant	Resistant	Resistant	IS612
BA00000111	242	Resistant	Sensitive	Resistant	Nil
BA00000409	156	Resistant	Sensitive	Resistant	Nil
BA00000410	157	Resistant	Sensitive	Resistant	Nil
BA00000411	44	Resistant	Sensitive	Resistant	Nil
BA00000412	257	Resistant	Resistant	Resistant	Nil
BA00000433	256	Resistant	Resistant	Sensitive	Nil
BA00000437	259	Resistant	Sensitive	Resistant	Nil
BA00000439	157	Resistant	Resistant	Resistant	IS1187
BA00000445	52	Resistant	Resistant	Resistant	Nil
BA00000454	262	Resistant	Resistant	Resistant	IS1187
BA00000456	151	Sensitive	Sensitive	Resistant	Nil
BA00000458	157	Resistant	Resistant	Resistant	IS1187
BA00000465	194	Resistant	Sensitive	Resistant	Nil
BA00000467	157	Resistant	Resistant	Resistant	IS1187
BA00000468	265	Resistant	Resistant	Resistant	IS1187
BA00000481	157	Resistant	Resistant	Resistant	IS1187
BA00000774	157	Resistant	Resistant	Resistant	IS1187
BA00000792	289	Resistant	Resistant	Resistant	IS616
BA00000796	151	Resistant	Sensitive	Resistant	Nil
BA00000797	287	Resistant	Resistant	Resistant	IS616
BA00000801	288	Resistant	Resistant	Resistant	IS1187
BA00000802	30	Resistant	Sensitive	Resistant	Nil
BA00001137	151	Sensitive	Sensitive	Resistant	Nil
BA00001139	151	Sensitive	Sensitive	Sensitive	Nil
BA00001142	52	Sensitive	Sensitive	Resistant	Nil
BA00001144	157	Resistant	Resistant	Resistant	IS1187
Abbreviations
EUCAST: European Committee on Antimicrobial Susceptibility Testing
IS: insertion sequence
IS criteria: >95% length coverage of the reference IS, >95% sequence identity and an alignement E-value <= 1E-20
